# Supplementary material for: Theoretical Study of Hydrogen Production from Ammonia Borane Catalyzed by Metal and Non-Metal Diatom-Doped Cobalt Phosphide
Source: Molecules. 2022 Nov 24;27(23):8206. doi: 10.3390/molecules27238206 (PMC9741264; doi:10.3390/molecules27238206)
Supplement: Supplementary file 1 [file molecules-27-08206-s001.zip]

Archive with 1 entries (1 files):
- molecules-2030480-supplementary.pdf
